# Supplementary material for: Temporal trends in incidence, recurrence and prevalence of stroke in an era of ageing populations, a longitudinal study of the total Swedish population
Source: BMC Geriatr. 2019 Feb 4;19:31. doi: 10.1186/s12877-019-1050-1 (PMC6360781; doi:10.1186/s12877-019-1050-1)
Supplement: Supplementary file 3 — Figure S3a. Incidence rate of first and all strokes (values on left Y-axis) and incidence rate of second and all recurrent strokes (values on right Y-axis), Ischemic stroke. Values presented over the period 1994 to 2014 for men and women aged 60–104 (age adjusted). Figure S3b. Incidence rate of first and all strokes (values on left Y-axis) and incidence rate of second and all recurrent strokes (values on right Y-axis), Haemorrhagic stroke. Values presented over the period 1994 to 2014 for men and women aged 60–104 (age adjusted). (ZIP 285 kb) [file 12877_2019_1050_MOESM3_ESM.zip]

Archive with 2 entries (2 files):
- Supplementary figure 3aR2.png
- Supplementary figure 3b R2.png
